# Supplementary material for: GapBlaster—A Graphical Gap Filler for Prokaryote Genomes
Source: PLoS One. 2016 May 12;11(5):e0155327. doi: 10.1371/journal.pone.0155327 (PMC4865197; doi:10.1371/journal.pone.0155327)
Supplement: S1 Table — This table shows information about the percentage of bases aligned against the GapBlaster, FGAP, GapFiller results and the original scaffolds to the reference genome to evaluate if the filled gaps introduced the correct bases in the analysis. (XLS) [file pone.0155327.s004.xls]

## Sheet: Sheet1
Staphylococcus aureus	Total Bases	AlignedBases	UnalignedBases	AvgLength	AvgIdentity
Abyss – Original	3893185	3637985(93.44%)	255200(6.56%)	6554.28	99.97
Abyss – GB	3891853	3644836(93.65%)	247017(6.35%)	6667.18	99.96
Abyss – FGAP	3892419	3641908(93.56%)	250511(6.44%)	6793.26	99.96
Abyss – GF	3892385	3636721(93.43%)	255664(6.57%)	6538.14	99.97
Abyss2 – Original	3821622	3763970(98.49%)	57652(1.51%)	24850	99.98
Abyss2 – GB	3821547	3765506(98.53%)	56041(1.47%)	25958.5	99.98
Abyss2 – FGAP	3820728	3767543(98.61%)	53185(1.39%)	27926.8	99.98
Abyss2 – GF	3821622	3763296(98.47%)	58326(1.53%)	24632.1	99.98
Allpaths-LG – Original	2880676	2848037(98.87%)	32639(1.13%)	39022.1	99.98
Allpaths-LG – GB	2880927	2848697(98.88%)	32230(1.12%)	40704.4	99.98
Allpaths-LG – FGAP	2880402	2848864(98.91%)	31538(1.09%)	43176	99.97
Allpaths-LG – GF	2880126	2846976(98.85%)	33150(1.15%)	41878.6	99.98
Bambus2 – Original	2862930	2808616(98.10%)	54314(1.90%)	9824.04	99.99
Bambus2 – GB	2862962	2808690(98.10%)	54272(1.90%)	9824.94	99.99
Bambus2 – FGAP	2862227	2809501(98.16%)	52726(1.84%)	9999.39	99.98
Bambus2 – GF	2862871	2807087(98.05%)	55784(1.95%)	9852.53	99.99
MSR-CA – Original	2872905	2862223(99.63%)	10682(0.37%)	23562.4	99.97
MSR-CA – GB	2872603	2864405(99.71%)	8198(0.29%)	24787.7	99.97
MSR-CA – FGAP	2873324	2864955(99.71%)	8369(0.29%)	29365.2	99.96
MSR-CA – GF	2872831	2860957(99.59%)	11874(0.41%)	23533	99.97
SGA – Original	3128388	2805042(89.66%)	323346(10.34%)	2526.83	99.91
SGA – GB	3123055	2808249(89.92%)	314806(10.08%)	2555.02	99.9
SGA – FGAP	3126702	2805382(89.72%)	321320(10.28%)	2543.38	99.9
SGA – GF	3128388	2794559(89.33%)	333829(10.67%)	2512.8	99.86
SOAPdenovo – Original	2924135	2891010(98.87%)	33125(1.13%)	18281.2	99.96
SOAPdenovo – GB	2924134	2891029(98.87%)	33105(1.13%)	18281.3	99.96
SOAPdenovo – FGAP	2924221	2891245(98.87%)	32976(1.13%)	18281.7	99.96
SOAPdenovo – GF	2924135	2890886(98.86%)	33249(1.14%)	18280.5	99.96
Velvet – Original	2877995	2829844(98.33%)	48151(1.67%)	12989.1	99.97
Velvet – GB	2878155	2830219(98.33%)	47936(1.67%)	13232.5	99.97
Velvet – FGAP	2879170	2830521(98.31%)	48649(1.69%)	15294	99.97
Velvet – GF	2877904	2827668(98.25%)	50236(1.75%)	12974.1	99.97
Rhodobacter sphaeroides	Total Bases	AlignedBases	UnalignedBases	AvgLength	AvgIdentity
Abyss – Original	5160167	5012070(97.13%)	148097(2.87%)	2003.33	99.93
Abyss – GB	5160167	5012070(97.13%)	148097(2.87%)	2003.33	99.93
Abyss – FGAP	5160222	5012145(97.13%)	148077(2.87%)	2006.37	99.93
Abyss – GF	5157773	4998867(96.92%)	158906(3.08%)	2005.52	99.89
Abyss2 – Original	5331930	5269443(98.83%)	62487(1.17%)	7272.37	99.96
Abyss2 – GB	5331648	5269603(98.84%)	62045(1.16%)	7288.38	99.96
Abyss2 – FGAP	5332026	5271786(98.87%)	60240(1.13%)	7332.84	99.96
Abyss2 – GF	5331786	5264536(98.74%)	67250(1.26%)	7253.12	99.95
Allpaths-LG – Original	4609785	4588162(99.53%)	21623(0.47%)	21602.8	99.99
Allpaths-LG – GB	4609792	4588765(99.54%)	21027(0.46%)	21812	99.99
Allpaths-LG – FGAP	4609490	4589696(99.57%)	19794(0.43%)	22569	99.99
Allpaths-LG – GF	4609504	4585835(99.49%)	23669(0.51%)	21695.7	99.98
Bambus2 – Original	4428612	4371494(98.71%)	57118(1.29%)	8052.3	99.99
Bambus2 – GB	4428840	4372310(98.72%)	56530(1.28%)	8068.67	99.99
Bambus2 – FGAP	4428433	4372126(98.73%)	56307(1.27%)	8083.22	99.99
Bambus2 – GF	4428710	4370562(98.69%)	58148(1.31%)	8065.46	100
CABOG – Original	4259679	4238284(99.50%)	21395(0.50%)	13053.9	99.96
CABOG – GB	4259686	4238946(99.51%)	20740(0.49%)	13096.2	99.96
CABOG – FGAP	4259669	4238652(99.51%)	21017(0.49%)	13135.9	99.96
CABOG – GF	4259565	4235201(99.43%)	24364(0.57%)	13004.9	99.95
MSR-CA – Original	4498559	4464796(99.25%)	33763(0.75%)	11302.9	99.97
MSR-CA – GB	4512606	4485278(99.39%)	27328(0.61%)	11430.5	99.96
MSR-CA – FGAP	4498115	4465439(99.27%)	32676(0.73%)	11480.7	99.96
MSR-CA – GF	4497999	4459944(99.15%)	38055(0.85%)	11780.9	99.96
SGA – Original	5614693	4468485(79.59%)	1146208(20.41%)	1489.96	99.98
SGA – GB	5614693	4468485(79.59%)	1146208(20.41%)	1489.96	99.98
SGA – FGAP	5614783	4468574(79.59%)	1146209(20.41%)	1491.3	99.97
SGA – GF	5614760	4455655(79.36%)	1159105(20.64%)	1487.62	99.97
SOAPdenovo – Original	4627058	4616325(99.77%)	10733(0.23%)	7499.26	99.97
SOAPdenovo – GB	4626764	4616879(99.79%)	9885(0.21%)	7500.17	99.97
SOAPdenovo – FGAP	4626784	4616415(99.78%)	10369(0.22%)	7560.41	99.97
SOAPdenovo – GF	4627058	4615650(99.75%)	11408(0.25%)	7486.09	99.97
Velvet – Original	4615068	4527551(98.10%)	87517(1.90%)	6239.01	99.97
Velvet – GB	4615335	4527838(98.10%)	87497(1.90%)	6248.35	99.97
Velvet – FGAP	4615556	4528462(98.11%)	87094(1.89%)	6395.91	99.96
Velvet – GF	4614833	4520446(97.95%)	94387(2.05%)	6348.65	99.95
Corynebacterium pseudotuberculosis	Total Bases	AlignedBases	UnalignedBases	AvgLength	AvgIdentity
Original	2893857	2412989(83.38%)	480868(16.62%)	6419.58	99.97
GB	2893146	2413130(83.41%)	480016(16.59%)	6834.41	99.97
FGAP	2892817	2413359(83.43%)	479458(16.57%)	7084.6	99.97
