# Supplementary material for: GapBlaster—A Graphical Gap Filler for Prokaryote Genomes
Source: PLoS One. 2016 May 12;11(5):e0155327. doi: 10.1371/journal.pone.0155327 (PMC4865197; doi:10.1371/journal.pone.0155327)
Supplement: S2 Table — Comparison of the three alignment algorithms implemented in GapBlaster (Blast+, Blast Legacy, Mummer) to evaluate the number of alignments identified, closed gaps and N removed after the gap filling process. (XLS) [file pone.0155327.s005.xls]

## Sheet: Sheet1
Staphylococcus aureus	Total alignments	Close Gaps	Reduced Ns		Rhodobacter sphaeroides	Total alignments	Close Gaps	Reduced Ns
Abyss – Mummer	Error merging an alignment	Error merging an alignment	Error merging an alignment		Abyss – Mummer	Error merging an alignment	Error merging an alignment	Error merging an alignment
Abyss – Legacy	14	5	3454		Abyss – Legacy	5	2	408
Abyss – Blast+	10	4	1653		Abyss – Blast+	4	0	0
Abyss2 – Mummer	Error merging an alignment	Error merging an alignment	Error merging an alignment		Abyss2 – Mummer	Error merging an alignment	Error merging an alignment	Error merging an alignment
Abyss2 – Legacy	11	9	2303		Abyss2 – Legacy	7	3	996
Abyss2 – Blast+	13	4	925		Abyss2 – Blast+	5	2	1126
AllPathsLG – Mummer	74	1	1		AllPathsLG – Mummer	11	3	1194
AllPathsLG – Legacy	110	1	51		AllPathsLG – Legacy	9	2	521
AllPathsLG – Blast+	107	1	1		AllPathsLG – Blast+	15	2	434
Bambus2 – Mummer	8	1	32		Bambus2 – Mummer	5	1	51
Bambus2 – Legacy	21	2	2448		Bambus2 – Legacy	6	1	51
Bambus2 – Blast+	11	1	33		Bambus2 – Blast+	4	1	51
MSR-CA – Mummer	33	3	89		CABOG – Mummer	4	2	984
MSR-CA – Legacy	48	5	2227		CABOG – Legacy	3	2	984
MSR-CA – Blast+	33	5	2060		CABOG – Blast+	4	2	984
SGA – Mummer	33	3	89		MSR-CA – Mummer	24	4	4132
SGA – Legacy	48	5	2227		MSR-CA – Legacy	20	3	3248
SGA – Blast+	33	5	2060		MSR-CA – Blast+	19	5	4394
SOAPdenovo – Mummer	Error merging an alignment	Error merging an alignment	Error merging an alignment		SGA – Mummer	Error merging an alignment	Error merging an alignment	Error merging an alignment
SOAPdenovo – Legacy	14	1	20		SGA – Legacy	0	0	0
SOAPdenovo – Blast+	17	1	20		SGA – Blast+	0	0	0
Velvet – Mummer	Error merging an alignment	Error merging an alignment	Error merging an alignment		SOAPdenovo – Mummer	Error merging an alignment	Error merging an alignment	Error merging an alignment
Velvet – Legacy	15	2	195		SOAPdenovo – Legacy	2	1	860
Velvet – Blast+	14	2	195		SOAPdenovo – Blast+	3	1	860
					Velvet – Mummer	Error merging an alignment	Error merging an alignment	Error merging an alignment
					Velvet – Legacy	17	2	20
					Velvet – Blast+	19	2	20
